# Supplementary material for: New World Cactaceae Plants Harbor Diverse Geminiviruses
Source: Viruses. 2021 Apr 16;13(4):694. doi: 10.3390/v13040694 (PMC8073023; doi:10.3390/v13040694)
Supplement: Supplementary file 1 [file viruses-13-00694-s001.zip]

Archive with 7 entries (7 files):
- viruses-1163701-supplementary/Supplementary_Data_1.xlsb
- viruses-1163701-supplementary/Supplementary_Data_2.xlsx
- viruses-1163701-supplementary/Supplementary_Data_3.xlsb
- viruses-1163701-supplementary/Supplementary_Figure_1.pdf
- viruses-1163701-supplementary/Supplementary_Figure_2.pdf
- viruses-1163701-supplementary/Supplementary_Table_1.pdf
- viruses-1163701-supplementary/Supplementary_Table_2.pdf
