# Supplementary material for: New World Cactaceae Plants Harbor Diverse Geminiviruses
Source: Viruses. 2021 Apr 16;13(4):694. doi: 10.3390/v13040694 (PMC8073023; doi:10.3390/v13040694)
Supplement: Supplementary file 1 [file viruses-13-00694-s001.zip › viruses-1163701-supplementary/Supplementary_Data_2.xlsx]

## Sheet: Genome
MN595125 Paper mulberry leaf curl virus1	100.001
KR131749 Mulberry crinkleassociated virus	60.701	100.001
MN595127Paper mulberry leaf curl virus2	60.301	60.301	100.001
JQ920490 Citrus chlorotic dwarf associated virus	60.401	60.901	64.001	100.001
MG452759 Camellia chlorotic dwarf associated virus	61.501	59.701	62.801	62.901	100.001
MG696802 Passion fruit chlorotic mottle virus	60.501	60.301	61.801	61.801	61.801	100.001
DQ458791 Chickpea chlorotic dwarf virus	58.801	59.601	61.801	60.101	60.001	60.801	100.001
AF003952 Maize streak virus	58.501	56.501	59.301	58.401	57.801	60.701	59.401	100.001
KJ437671 Axonopus compressus streak virus	58.601	56.401	59.001	55.401	57.401	57.301	59.701	61.001	100.001
EF536860 Wheat dwarf virus	56.801	59.401	59.801	60.101	59.901	60.601	60.401	58.801	59.701	100.001
AF379637 Beet curly top virus	58.301	57.801	60.401	57.501	58.401	57.901	59.401	56.801	57.201	59.901	100.001
EU921828 Pepper yellow dwarf virus	58.901	59.801	57.901	57.901	58.801	58.101	58.601	57.001	56.101	58.601	79.501	100.001
GU734126 Spinach severe curly top virus	59.601	57.701	58.501	59.001	57.101	57.701	58.401	55.701	55.001	59.901	67.801	66.601	100.001
U49907 Horseradish curly top virus	57.601	57.301	59.201	60.001	57.201	56.801	61.801	57.301	54.801	59.001	70.501	68.301	72.701	100.001
MT840871 Opuntia virus 2 DBG 56 Gen 8	59.301	58.601	59.901	57.201	58.701	59.901	59.201	55.701	57.901	58.801	72.001	68.501	68.901	71.701	100.001
MT840897 Opuntia virus 2 S18 40 1 Gen 9	58.101	59.201	61.001	58.701	58.001	59.501	60.001	55.201	56.501	59.401	73.401	68.001	69.901	71.601	94.201	100.001
MT840900 Opuntia virus 2 S18 41 1 Gen 10	57.501	58.001	59.901	58.201	58.001	59.301	59.301	56.501	58.001	58.101	73.101	69.401	70.301	71.601	93.401	95.001	100.001
MT840905 Opuntia virus 2 S18 75 4 Gen 11	58.601	59.101	59.901	58.401	59.401	57.701	59.601	56.501	55.601	58.001	73.001	69.701	69.601	71.301	92.501	92.901	94.001	100.001
MT840876 Opuntia virus 2 S18 3 1 Gen 6	58.201	58.401	59.101	57.901	59.401	58.901	58.501	56.401	55.701	59.101	73.501	68.501	69.301	72.201	91.501	92.501	92.701	91.601	100.001
MT840888 Opuntia virus 2 S18 12 1 Gen 3	59.601	59.001	60.901	57.801	58.401	59.401	60.101	56.101	55.801	59.201	74.001	69.001	70.701	71.901	92.001	92.401	92.301	92.401	94.901	100.001
MT840910 Opuntia virus 2 TM cacti 3 1 Gen 2	59.501	57.701	59.401	58.101	59.201	58.501	58.001	56.601	55.401	58.601	73.101	69.101	70.301	72.201	91.301	92.601	91.601	91.401	94.501	94.301	100.001
MT840902 Opuntia virus 2 S18 75 1 Gen 1	58.201	57.801	60.301	58.801	56.201	58.201	58.101	56.101	55.501	57.701	74.101	69.601	70.101	73.301	91.701	91.101	92.001	92.701	93.701	94.301	94.001	100.001
MT840879 Opuntia virus 2 S18 4 1 Gen 7	59.401	58.101	60.801	58.401	59.301	57.201	58.601	56.301	58.701	59.001	73.401	69.601	70.401	72.101	92.201	92.101	91.301	91.201	93.401	93.201	93.801	93.501	100.001
MT840891 Opuntia virus 2 S18 25 1 Gen 5	58.101	58.401	59.701	58.801	58.601	59.501	58.901	57.201	57.401	58.701	73.401	69.301	68.801	72.301	91.901	91.401	91.201	91.301	93.601	93.901	93.501	93.601	94.301	100.001
MT840898 Opuntia virus 2 S18 40 2 Gen 4	57.201	57.501	60.301	57.201	57.801	59.501	57.701	57.201	57.601	59.401	72.601	69.401	69.901	71.401	91.301	90.501	93.501	91.401	93.401	93.801	92.801	92.701	93.001	94.001	100.001
HQ443515 Spinach curly top Arizona virus	58.601	58.401	60.301	61.401	59.301	60.601	56.501	57.101	56.101	58.101	68.101	66.401	69.101	67.501	66.401	66.501	67.101	67.701	67.101	67.201	66.401	66.801	66.001	65.901	66.401	100.001
MT840851 Becurtovirus S18 40	57.801	58.601	60.001	61.501	59.901	58.901	58.201	55.301	57.701	57.601	66.601	67.001	67.901	66.101	65.901	66.601	66.501	66.201	66.701	66.801	66.801	65.601	66.201	66.901	66.101	82.001	100.001
KP410285 Beet curly top Iran virus	59.601	58.801	61.401	61.501	61.301	59.801	58.801	57.501	54.701	58.801	64.801	65.201	65.501	64.701	65.101	64.501	64.901	65.201	65.501	65.801	65.001	66.301	65.301	65.001	65.101	77.501	76.201	100.001
MG001960 Exomis microphylla associated virus	58.301	58.601	59.501	59.501	59.201	59.501	59.801	58.101	56.901	58.201	64.001	63.901	63.201	65.301	64.201	63.801	64.201	63.601	63.801	62.601	63.401	62.601	63.601	62.701	63.001	72.401	72.101	72.501	100.001
FJ665283 Bean golden mosaic virus	57.701	58.901	59.801	59.101	60.101	59.201	57.801	57.601	57.601	59.401	63.601	63.601	60.901	62.301	63.701	63.701	63.701	64.201	62.801	63.801	65.101	62.801	63.401	62.801	62.201	57.101	57.801	60.501	56.901	100.001
KC706535 Sida micrantha mosaic virus	57.901	55.701	58.201	58.301	59.301	58.201	56.801	56.901	57.601	57.301	64.201	63.101	60.501	60.801	62.101	63.401	63.501	63.801	62.701	62.601	63.601	63.401	63.701	62.401	62.801	56.501	56.901	58.601	55.801	77.001	100.001
FM877473 African cassava mosaic virus	56.001	58.801	60.901	58.201	59.501	60.301	59.901	54.501	57.901	57.601	63.001	61.601	59.001	59.801	61.401	63.601	63.401	61.601	61.101	62.101	63.801	62.101	61.101	61.601	61.701	57.601	58.101	57.101	57.001	67.801	67.801	100.001
JF502373 Cotton leaf curl Burewala virus	57.301	56.501	59.201	60.301	58.701	59.001	57.501	56.301	55.701	56.901	63.701	62.501	60.701	60.101	64.001	64.801	63.101	63.401	62.101	63.701	63.501	63.901	62.601	63.301	62.001	56.701	58.701	56.901	58.301	68.401	68.901	73.701	100.001
MN243534 Parsley yellow leaf curl virus	57.101	57.501	59.601	58.001	59.001	57.901	57.001	56.301	55.201	57.401	65.701	65.301	62.501	62.501	65.301	64.501	64.901	66.001	64.801	65.001	65.601	64.601	65.301	66.201	64.301	60.101	61.201	59.501	59.001	65.101	65.901	63.901	66.401	100.001
X84735 Tomato pseudocurly top virus	59.201	56.301	59.101	58.301	59.401	58.101	58.801	59.401	55.601	60.101	64.601	62.501	59.001	58.701	63.401	62.101	62.801	62.701	62.401	62.901	62.901	63.301	62.501	63.001	62.601	58.801	56.901	55.701	57.501	64.801	65.801	64.101	64.401	65.901	100.001
KX618694 Grapevine geminivirus A	57.601	58.201	58.001	58.301	59.401	58.101	58.601	57.301	56.201	56.801	62.301	61.601	59.601	59.101	60.901	61.301	61.501	62.101	61.801	61.401	59.701	60.401	62.401	58.901	60.301	56.801	58.901	58.401	58.101	61.401	62.601	62.601	62.501	63.401	62.501	100.001
MG001958 Juncus maritimus associated virus	58.201	57.301	59.101	59.601	59.301	59.101	57.001	56.601	59.101	55.401	64.401	64.101	59.301	60.101	62.501	62.501	62.701	63.201	62.101	61.001	61.801	62.601	62.901	62.201	62.101	56.901	58.301	58.401	59.301	65.301	63.201	64.601	64.601	64.201	65.201	66.501	100.001
KM386645 Apple geminivirus	58.501	58.401	57.401	57.801	57.801	58.801	58.601	59.001	56.901	57.501	62.201	60.001	58.401	58.901	61.301	61.001	59.801	60.701	61.201	59.701	59.901	59.801	60.701	60.101	59.901	57.701	56.901	57.301	56.401	62.201	63.901	61.601	63.501	63.001	62.701	63.301	63.701	100.001
MG001959 Polygala garcinii associated virus	58.301	56.901	59.501	61.001	60.301	59.801	58.901	55.301	57.001	57.001	62.101	59.501	60.601	59.601	61.301	60.901	61.901	60.701	61.401	60.401	61.101	60.301	60.201	59.801	60.101	57.201	57.201	57.301	56.901	64.301	62.401	64.301	65.801	63.201	61.301	60.201	63.501	64.301	100.001
GU456685 Turnip curly top virus	59.101	56.601	58.901	60.101	59.701	59.801	58.901	57.301	57.501	59.001	65.501	64.101	59.701	59.401	60.801	61.201	61.501	62.401	62.401	61.901	62.101	62.401	62.001	61.401	61.701	59.301	58.201	58.801	59.201	64.601	62.101	62.401	60.601	63.201	62.301	61.501	60.601	60.501	61.801	100.001
KC108902 Turnip curly top virus	58.901	57.601	59.901	58.301	60.001	58.601	58.701	57.001	57.701	58.001	64.601	64.001	59.601	61.001	60.701	61.801	61.201	61.801	61.801	60.701	62.301	60.701	61.601	61.001	61.201	61.501	59.701	58.101	59.901	61.301	62.401	62.101	61.901	62.701	62.501	61.001	60.101	59.401	61.101	89.901	100.001
KT388088 Turnip leaf roll virus	56.701	56.801	59.901	60.501	60.601	59.501	59.001	56.701	58.001	58.101	64.101	62.901	60.701	61.601	63.801	63.801	62.801	62.701	62.901	62.701	62.201	62.501	62.701	62.001	62.401	60.301	58.701	58.101	58.901	63.101	62.201	62.001	62.301	62.301	63.201	61.301	66.201	60.501	61.801	75.101	72.201	100.001
MH595443 Sesame curly top virus	56.701	58.301	58.101	59.001	58.201	57.901	58.801	56.101	57.201	57.501	66.101	62.401	59.101	60.001	62.101	62.101	61.401	63.501	62.301	61.801	61.701	62.401	62.301	61.701	61.401	58.801	58.601	59.101	59.101	61.601	61.701	61.301	62.001	63.501	63.101	61.601	61.301	61.301	60.301	68.901	68.701	66.201	100.001
MK673513 Common bean curly stunt virus	56.201	57.901	59.101	56.601	57.601	57.501	60.101	58.001	56.401	58.101	65.501	64.501	59.601	58.501	60.401	61.301	61.201	60.801	61.101	61.301	62.101	61.901	62.401	61.001	61.401	58.501	56.801	56.901	57.101	62.801	62.601	62.401	62.201	61.701	62.501	60.801	63.401	62.301	61.401	66.301	67.001	63.101	66.201	100.001
MN100030 Opuntia virus 1 SI 9 1	56.101	59.001	60.001	59.501	60.801	60.001	57.101	57.501	57.101	59.801	63.201	61.601	60.401	60.901	62.801	62.201	63.101	62.701	63.301	62.101	62.001	62.501	63.301	61.601	63.101	59.601	60.301	60.001	58.201	63.801	61.601	61.501	62.201	62.401	62.901	61.201	61.801	60.801	61.401	61.801	62.701	61.901	60.801	63.201	100.001
MN099980 Opuntia virus 1 S19 89	55.901	56.401	60.501	61.101	60.601	58.101	58.501	57.801	58.401	59.401	63.601	62.301	59.401	61.001	63.101	62.801	62.201	62.601	62.501	62.201	61.201	61.101	61.101	61.001	61.501	58.101	57.801	59.301	56.901	63.201	62.701	61.201	63.501	62.501	62.401	61.201	63.801	61.001	62.701	63.701	63.301	61.701	62.101	61.201	85.901	100.001
MN100034 Opuntia virus 1 SI 33	58.501	55.901	59.801	60.101	61.301	59.601	58.601	56.601	56.401	59.001	62.501	60.501	61.501	60.401	63.901	62.601	63.101	64.001	63.401	62.801	64.101	61.101	62.601	61.201	62.201	58.201	59.301	58.801	58.901	64.901	62.301	61.901	63.301	63.501	62.201	60.601	63.001	60.801	63.001	61.001	61.101	61.601	61.801	61.901	86.401	87.901	100.001
MN100018 Opuntia virus 1 LCM 91 2	56.601	57.001	58.801	60.101	60.001	59.801	57.901	57.601	56.601	59.801	63.301	61.201	59.101	59.601	62.801	63.701	62.701	62.901	61.701	62.001	62.301	63.101	62.701	62.601	62.301	59.401	58.301	58.901	59.601	64.101	62.901	62.301	62.501	62.401	62.101	62.101	62.601	63.501	61.701	62.501	61.201	63.101	62.601	62.201	83.401	80.001	79.901	100.001
JX094280 French bean severe leaf curl virus	60.101	60.501	60.201	60.001	60.001	59.901	58.201	58.801	57.301	55.101	59.301	59.101	58.901	56.201	57.601	57.901	59.001	59.501	57.301	58.201	59.701	58.401	59.501	57.701	58.601	59.001	57.201	60.101	57.701	58.201	56.101	58.201	58.201	57.401	58.301	57.501	57.301	59.001	57.201	58.601	58.101	59.201	58.301	59.901	59.901	59.101	59.601	58.901	100.001
KT214373 Alfalfa leaf curl virus	59.301	59.901	61.501	60.301	59.101	60.401	59.301	57.101	56.801	55.901	56.901	60.001	57.501	59.401	59.101	59.101	58.901	59.001	58.401	58.901	58.901	58.701	57.601	57.501	58.801	57.901	56.801	59.001	58.101	59.201	56.701	57.201	57.701	57.001	57.501	57.101	56.801	59.501	57.901	58.001	58.801	57.201	57.201	59.101	59.701	58.601	57.601	58.901	70.901
KT214386 Euphorbia caputmedusae latent virus	60.601	59.001	60.801	60.201	59.901	61.001	56.601	58.001	56.801	56.701	59.101	58.301	59.401	59.601	59.501	59.401	59.201	58.601	59.401	58.101	61.001	57.401	59.801	59.301	59.101	56.901	57.901	57.901	58.201	57.301	58.701	59.001	57.601	57.001	58.001	57.001	57.801	59.301	56.601	59.701	57.801	57.801	57.601	58.501	59.201	58.001	59.401	59.801	71.401
KT214389 Plantago lanceolata latent virus	59.801	59.501	61.301	60.101	59.901	60.501	58.101	57.301	56.501	56.801	59.601	60.701	59.201	57.501	59.101	59.301	60.201	58.601	60.701	60.801	61.401	59.901	59.801	59.401	59.701	60.401	60.101	59.801	59.501	59.601	58.101	57.201	57.901	57.201	60.101	56.601	59.201	56.801	57.001	60.601	59.401	59.601	59.101	60.101	59.801	59.801	59.701	59.401	63.401
MG001961 Limeum africanum associated virus	58.801	58.301	60.901	60.401	58.601	58.501	59.501	56.201	56.601	57.701	63.101	62.301	63.501	64.701	62.701	62.101	61.901	63.301	62.901	62.501	62.801	62.901	62.701	62.201	63.101	63.001	61.701	64.901	63.101	58.001	56.101	58.501	57.601	60.201	58.601	58.501	57.901	57.701	57.801	59.101	59.701	58.701	58.901	58.001	59.601	58.101	58.101	57.501	64.701
MF072688 Tomato geminivirus	58.001	57.801	60.801	59.901	60.501	59.801	58.301	56.901	58.701	60.201	58.901	57.601	59.301	59.001	59.901	59.401	59.501	59.501	59.901	59.201	58.701	60.001	59.301	58.901	59.201	59.901	58.801	60.201	57.701	57.501	57.301	56.901	57.701	58.901	58.401	57.901	58.901	57.701	57.301	58.501	58.601	60.201	57.501	58.501	57.201	59.701	58.401	56.901	63.001
MG491195 Tomato apical leaf curl virus	58.301	58.201	58.801	59.601	59.001	59.001	59.101	55.301	57.301	56.301	60.701	60.101	58.801	58.501	59.201	61.701	58.601	61.301	60.301	58.901	58.801	59.501	59.101	58.301	60.201	59.401	59.101	60.701	58.601	60.901	57.501	56.901	57.601	57.501	60.201	57.301	57.801	57.801	57.601	58.601	59.501	56.701	57.801	57.801	58.501	59.301	57.701	57.301	62.501
JX559642 Grapevine geminivirus	57.501	57.401	60.401	59.101	58.701	58.401	58.901	57.601	58.301	56.801	58.301	58.601	59.101	58.201	57.501	58.601	58.201	59.801	57.101	58.901	58.301	57.201	57.101	57.701	58.001	59.201	57.801	59.301	58.201	57.401	57.901	58.001	61.001	57.301	56.801	57.001	58.401	57.901	59.501	58.201	57.801	58.301	58.501	56.701	58.301	58.401	59.401	57.801	59.501
KF147918 Grapevine redblotch associated virus	59.901	58.201	59.401	59.601	58.201	58.801	57.101	58.401	57.801	57.001	59.101	58.201	58.101	59.601	58.101	58.601	57.101	59.001	58.101	57.801	58.401	57.901	56.601	58.301	57.401	58.201	59.101	58.801	57.801	59.801	58.501	58.901	60.001	58.001	58.601	57.801	56.701	58.901	59.601	57.401	59.101	58.901	58.601	58.901	59.101	57.801	58.701	58.101	59.901
MF579394 Prunus geminivirus A	56.601	56.701	61.601	59.801	59.301	57.401	59.701	57.001	57.501	58.701	58.501	57.801	56.701	58.901	57.601	58.201	58.301	59.001	58.301	58.301	58.301	59.001	58.501	59.201	58.301	59.201	58.201	58.201	56.901	59.201	58.501	58.601	59.301	58.501	57.801	56.301	57.701	58.801	60.201	59.101	58.401	59.501	58.901	58.501	59.001	60.401	60.001	60.101	58.401
MF185002 Wild vitis virus 1	58.101	56.801	60.601	59.001	59.101	57.801	59.501	57.401	56.201	58.701	58.401	58.001	58.001	59.001	58.101	57.601	56.501	57.401	58.001	58.101	58.201	57.601	57.401	58.301	57.401	60.701	60.401	59.701	58.701	59.601	57.201	59.101	59.401	58.301	57.601	56.701	57.201	57.301	59.001	58.201	58.601	58.601	57.701	59.001	58.001	58.301	58.601	57.301	58.201
FJ665630 Eragrostis curvula streak virus	57.001	56.401	58.801	58.001	58.401	57.001	57.701	56.501	57.301	58.301	57.401	58.201	57.101	57.501	58.201	57.901	57.001	56.901	57.201	57.601	58.201	57.601	57.901	56.801	56.501	57.501	56.401	57.501	57.201	58.301	59.501	58.301	57.501	58.201	58.301	57.901	57.201	57.701	56.701	58.501	58.701	58.701	57.401	56.701	57.401	56.301	56.901	58.201	56.601
FJ665634 Eragrostis curvula streak virus	56.801	56.801	58.601	60.501	58.101	57.401	58.101	54.501	59.201	59.201	56.201	57.701	56.001	57.701	57.601	58.701	56.801	57.701	56.701	57.801	57.701	57.701	57.601	58.701	56.801	56.001	56.601	56.401	57.001	58.401	57.801	57.901	57.101	58.501	58.201	57.201	55.701	58.001	56.601	57.401	57.201	58.401	56.801	56.501	57.801	57.001	58.601	58.201	56.601
[truncated: 12 more columns]

## Sheet: Rep
JX094280 French bean severe leaf curl virus	100.001
KT214386 Euphorbia caputmedusae latent virus	79.701	100.001
MG001961 Limeum africanum associated virus	75.201	76.401	100.001
KT214373 Alfalfa leaf curl virus	75.001	76.901	70.901	100.001
KT214389 Plantago lanceolata latent virus	69.101	73.001	65.801	68.401	100.001
MF072688 Tomato geminivirus	66.201	69.701	65.401	68.701	62.401	100.001
MG491195 Tomato apical leaf curl virus	68.801	67.301	65.401	69.601	62.401	66.601	100.001
JX559642 Grapevine geminivirus	43.501	43.701	43.701	45.201	44.301	43.401	40.901	100.001
KF147918 Grapevine redblotch associated virus	43.801	44.301	45.501	44.801	45.401	43.401	42.201	90.501	100.001
MF579394 Prunus geminivirus A	44.001	45.301	46.101	44.301	43.701	44.001	42.401	75.101	75.101	100.001
MF185002 Wild vitis virus 1	44.001	45.001	46.901	44.501	42.501	46.601	44.101	67.201	67.501	68.701	100.001
FJ665630 Eragrostis curvula streak virus	38.901	39.401	39.901	42.501	41.901	38.701	40.701	38.201	38.401	41.401	38.501	100.001
FJ665634 Eragrostis curvula streak virus	38.901	39.801	39.601	42.201	42.201	39.001	40.901	39.201	37.801	40.501	37.901	91.001	100.001
GU734126 Spinach severe curly top virus	42.201	44.301	41.801	45.001	39.601	41.501	42.001	39.601	40.201	39.301	42.701	45.801	47.001	100.001
U49907 Horseradish curly top virus	41.601	41.201	39.201	41.901	39.601	38.801	39.101	32.801	33.801	33.401	37.301	44.601	45.601	79.101	100.001
MK673513 Common bean curly stunt virus	34.301	37.601	38.701	37.601	36.701	35.801	36.701	35.301	37.801	38.401	37.301	40.701	41.001	54.501	54.201	100.001
GU456685 Turnip curly top virus	36.501	39.601	40.001	40.101	38.501	37.901	39.201	36.201	37.101	38.501	39.801	42.101	40.601	49.101	49.301	70.501	100.001
KC108902 Turnip curly top virus	37.201	39.601	39.701	40.101	38.501	38.801	38.601	36.501	37.701	38.801	40.801	40.901	39.801	48.501	49.001	71.001	93.301	100.001
MH595443 Sesame curly top virus	34.801	36.701	39.101	37.801	36.101	36.101	39.501	36.801	37.701	38.801	37.001	39.701	38.601	49.101	47.101	73.501	75.201	75.501	100.001
KT388086 Turnip leaf roll virus	35.801	38.201	39.601	38.301	37.901	37.501	38.401	38.301	38.701	37.701	38.301	40.901	40.901	53.201	52.901	70.801	76.301	75.201	70.901	100.001
EU921828 Pepper yellow dwarf virus	36.201	36.801	39.101	37.801	37.401	36.301	38.401	40.301	41.401	39.301	41.001	43.001	42.401	55.201	56.401	69.001	65.301	65.501	62.701	65.501	100.001
MG001958 Juncus maritimus associated virus	39.001	39.401	37.601	38.101	36.001	36.001	38.701	38.201	39.301	37.501	36.901	46.301	45.701	55.301	54.101	61.601	55.801	54.701	55.201	57.801	59.301	100.001
FM877473 African cassava mosaic virus	37.901	39.401	40.201	41.201	37.201	36.301	37.501	38.501	39.401	37.801	41.001	44.301	44.001	52.401	51.601	58.801	58.801	57.301	53.401	59.501	57.301	63.401	100.001
JF502373 Cotton leaf curl Burewala virus	37.701	40.701	38.001	39.401	37.501	38.301	37.201	37.501	38.001	35.701	39.501	41.401	41.901	52.101	52.001	57.001	55.901	55.601	57.301	58.301	58.001	68.001	78.501	100.001
MN243534 Parsley yellow leaf curl virus	38.601	39.301	39.601	40.601	38.301	39.801	38.201	36.501	36.801	35.201	38.301	42.601	42.301	50.101	50.601	62.601	62.501	61.701	61.801	61.101	58.001	63.201	70.601	73.601	100.001
MG001959 Polygala garcinii associated virus	37.801	41.401	39.201	38.101	37.601	36.201	37.701	35.501	36.101	35.901	37.501	40.301	40.301	51.001	49.101	56.001	53.201	52.701	52.701	54.401	53.201	62.301	64.501	68.801	66.101	100.001
KM386645 Apple geminivirus	40.401	39.801	41.101	40.301	38.601	39.901	42.301	35.001	35.101	35.901	37.901	46.001	45.101	49.601	52.201	54.001	54.701	53.901	54.001	56.201	55.001	59.601	64.001	68.401	67.201	67.201	100.001
KX618694 grapevine geminivirus A	36.101	35.101	36.001	36.201	34.001	34.401	36.001	38.001	38.801	38.301	38.101	44.701	45.301	52.801	49.401	56.601	56.701	55.301	54.801	55.301	56.501	61.001	61.501	62.401	64.701	58.001	60.301	100.001
MN100018 Opuntia virus 1 LCM 91 2	38.701	42.601	39.501	41.001	39.101	39.901	40.701	36.401	36.601	37.001	38.201	45.701	45.401	52.401	51.301	57.401	59.001	57.601	58.701	58.201	54.701	61.801	60.801	61.401	60.801	58.201	59.501	59.401	100.001
MN100030 Opuntia virus 1 SI 9 1	37.101	40.501	39.801	40.101	38.001	38.701	39.601	38.001	37.801	38.001	39.401	45.401	45.401	52.401	51.301	56.201	58.701	58.201	58.501	59.001	53.801	61.801	60.501	61.101	61.101	57.601	58.301	57.601	85.701	100.001
MN099980 Opuntia virus 1 S19 89	37.701	40.801	41.001	39.401	38.701	38.701	39.601	37.701	38.301	36.801	38.101	45.101	44.801	54.201	53.401	58.801	59.001	58.201	59.301	59.601	56.501	64.801	60.201	62.001	60.501	58.501	60.701	58.201	81.901	86.201	100.001
MN100034 Opuntia virus 1 SI 33	35.801	40.201	40.901	38.801	36.701	38.401	37.701	38.001	37.801	36.201	38.401	42.701	42.101	53.001	51.601	59.601	58.701	58.201	59.301	61.001	54.401	63.901	62.901	63.201	62.901	59.601	59.501	58.201	81.701	85.101	84.201	100.001
FJ665283 Bean golden mosaic virus	38.301	39.601	41.701	39.201	37.601	38.101	38.601	36.601	37.101	36.001	36.401	43.601	43.601	59.101	59.101	62.401	57.901	56.701	58.401	62.601	62.601	67.001	63.101	66.601	64.201	60.401	58.801	58.501	63.401	62.901	63.301	65.701	100.001
KC706535 Sida micrantha mosaic virus	36.501	37.201	39.401	37.101	36.201	36.801	36.701	36.501	38.001	35.201	36.101	42.001	41.701	56.701	59.501	66.801	59.901	59.101	61.001	63.601	62.301	65.001	64.701	67.301	67.001	61.701	58.701	60.001	62.201	63.801	63.801	65.901	80.101	100.001
X84735 Tomato pseudocurly top virus	38.701	39.501	40.201	38.601	36.401	38.301	37.001	39.301	40.101	40.001	39.801	45.201	45.201	59.101	59.501	65.001	62.401	60.601	61.801	65.201	64.701	68.801	64.801	69.601	69.901	61.701	63.401	59.901	65.001	67.601	68.201	68.201	75.401	76.101	100.001
AF379637 Beet curly top virus	37.501	39.901	40.001	38.001	36.201	37.001	38.701	38.301	39.101	38.201	39.301	41.901	42.701	55.501	55.801	70.101	61.901	62.501	65.301	64.401	66.201	63.801	60.201	65.601	61.201	56.601	57.301	57.901	57.901	57.601	58.201	58.201	63.501	67.301	71.001	100.001
MT840905 Opuntia virus 2 S18 75 4 Gen 11	38.001	40.101	40.801	39.401	38.201	39.001	37.701	37.701	39.801	38.301	38.801	46.301	46.901	61.701	66.101	64.401	58.601	59.201	60.301	63.701	59.801	65.001	65.601	67.701	64.701	58.301	60.601	60.301	60.601	61.501	63.501	62.901	69.801	72.001	73.601	73.401	100.001
MT840900 Opuntia virus 2 S18 41 1 Gen 10	37.401	39.501	39.601	39.401	37.301	38.101	37.301	38.001	39.801	39.701	38.701	46.001	46.301	61.701	66.401	64.101	59.501	60.301	59.801	62.301	59.801	66.401	66.801	68.301	64.701	59.101	60.301	60.901	62.901	63.201	65.301	65.301	71.201	73.901	74.201	73.901	94.901	100.001
MT840897 Opuntia virus 2 S18 40 1 Gen 9	37.701	39.201	40.501	40.001	37.001	38.101	37.701	37.701	40.101	39.701	39.001	46.301	46.301	61.401	64.601	64.701	59.801	60.601	60.601	62.601	60.101	66.101	66.201	67.401	65.501	58.601	60.001	60.501	62.101	62.601	64.101	64.701	70.401	73.401	73.901	73.701	94.401	97.701	100.001
MT840871 Opuntia virus 2 DBG 56 Gen 8	38.301	39.501	39.901	40.001	37.301	38.701	37.301	38.701	40.401	40.301	39.301	46.301	46.601	62.301	65.801	63.301	58.401	58.601	58.901	61.501	58.901	65.001	67.001	68.601	64.701	59.101	61.101	61.101	62.101	61.801	63.201	63.801	71.201	73.101	73.401	73.101	93.201	96.601	96.001	100.001
MT840898 Opuntia virus 2 S18 40 2 Gen 4	38.601	40.101	39.801	40.301	37.301	38.201	36.801	37.101	38.801	38.801	38.401	43.801	44.701	63.401	66.601	63.501	57.401	58.801	57.701	60.501	58.601	63.201	63.001	65.701	62.101	57.701	59.901	59.901	61.201	61.501	62.101	62.601	66.701	69.401	71.301	73.401	86.401	88.301	86.401	87.001	100.001
MT840891 Opuntia virus 2 S18 25 1 Gen 5	37.801	39.301	40.401	39.201	37.901	38.201	37.301	37.101	38.801	38.901	39.001	44.801	45.401	63.401	65.401	64.301	58.001	58.801	59.101	61.601	59.201	64.101	63.001	66.001	63.201	57.401	60.501	59.901	61.501	62.401	62.101	62.101	66.701	70.001	71.801	75.601	87.801	88.601	88.101	87.301	94.101	100.001
MT840879 Opuntia virus 2 S18 4 1 Gen 7	37.801	39.301	40.401	40.101	36.301	38.201	37.001	37.401	38.801	38.301	39.701	44.001	44.401	63.401	65.101	65.701	58.201	59.401	58.801	61.401	60.101	65.001	64.201	66.001	63.501	58.601	60.501	61.901	62.401	62.601	62.101	62.901	68.101	71.401	72.101	75.401	86.601	88.601	88.901	88.001	92.901	94.101	100.001
MT840910 Opuntia virus 2 TM cacti 3 1 Gen 2	38.401	39.801	41.001	40.101	37.901	37.601	37.901	37.701	40.101	38.601	39.001	44.701	45.001	63.701	65.401	64.301	58.501	59.101	59.701	61.901	58.601	64.701	64.201	68.301	63.501	59.401	59.901	60.701	64.101	62.601	62.601	63.801	69.501	71.701	72.701	76.801	88.401	89.501	88.701	89.201	92.101	92.901	92.901	100.001
MT840902 Opuntia virus 2 S18 75 1 Gen 1	38.801	39.301	40.401	40.501	38.801	37.601	37.601	37.101	39.401	38.301	39.601	44.401	45.001	64.201	66.901	65.201	59.401	59.401	59.901	62.201	59.201	65.001	64.201	67.701	63.201	59.401	59.301	60.201	63.201	61.801	62.401	63.501	69.801	72.201	73.301	76.801	89.001	90.401	88.401	89.501	92.401	93.201	92.401	97.501	100.001
MT840888 Opuntia virus 2 S18 12 1 Gen 3	40.501	40.501	41.601	41.801	39.801	38.901	38.501	37.101	39.101	38.901	39.001	44.701	45.601	64.801	67.701	64.901	59.101	59.901	59.701	62.501	58.901	65.201	65.301	68.001	63.501	60.001	59.901	60.501	63.501	62.101	62.901	64.401	69.201	72.201	72.701	75.601	89.001	90.901	89.001	90.101	93.801	93.201	91.201	94.901	95.801	100.001
MT840876 Opuntia virus 2 S18 3 1 Gen 6	39.801	41.001	41.601	40.801	38.501	38.201	38.301	37.401	39.301	39.201	38.701	44.501	45.701	63.101	66.601	65.201	58.201	59.101	59.701	61.401	58.401	64.401	64.501	68.001	63.201	59.701	59.301	60.101	62.601	60.901	61.801	63.201	68.101	71.701	71.601	75.901	88.401	89.801	89.001	88.701	92.401	93.801	92.601	94.901	95.201	95.801	100.001
AF003952 Maize streak virus	39.001	39.901	38.501	43.501	38.301	37.501	38.701	39.001	38.901	35.401	36.201	30.601	30.601	35.301	32.801	30.301	32.501	33.001	29.101	32.701	33.801	31.201	34.501	33.801	31.601	31.101	34.201	32.501	32.201	34.901	33.001	33.001	29.901	29.701	34.901	32.101	34.301	33.101	33.101	34.301	33.501	32.601	34.201	34.401	34.101	35.001	33.501	100.001
DQ458791 Chickpea chlorotic dwarf virus	43.601	44.901	42.501	45.001	44.301	40.001	42.201	38.601	39.601	41.401	39.201	34.501	34.501	37.601	36.601	34.601	34.101	34.701	36.401	37.001	36.801	34.601	34.801	35.001	35.501	35.201	34.901	34.101	35.901	36.101	35.901	37.201	34.801	35.601	38.101	36.101	38.801	36.701	37.001	37.301	36.801	36.801	36.401	38.001	37.401	38.301	38.001	48.901	100.001
EF536860 Wheat dwarf virus	38.501	40.001	38.701	40.401	39.101	39.001	38.701	36.101	36.401	36.101	38.201	31.701	32.001	35.601	35.001	34.401	34.601	35.201	32.501	36.601	34.201	33.901	36.001	36.701	36.601	34.101	33.801	31.901	35.501	34.501	35.701	34.801	33.901	30.801	35.501	36.701	37.001	36.301	36.701	36.401	35.801	37.201	37.701	37.001	37.301	37.301	37.401	46.901	48.301
KJ437671 Axonopus compressus streak virus	41.201	43.501	42.501	43.001	42.701	43.201	41.501	37.901	39.101	41.501	41.501	36.401	37.001	38.801	34.401	35.901	36.401	36.401	35.501	36.801	36.701	36.501	36.201	35.901	35.601	34.601	36.601	34.501	39.301	38.501	37.501	35.601	35.901	37.201	37.801	36.301	38.101	37.501	37.201	37.201	37.001	37.301	38.001	36.701	37.001	37.701	37.801	46.001	51.101
MN595125 Paper mulberry leaf curl virus1	40.801	42.701	42.001	43.401	42.701	39.601	38.101	36.801	37.701	38.601	35.301	34.601	34.601	38.801	36.401	36.601	37.901	37.901	36.301	38.701	35.801	33.801	38.001	38.001	37.001	36.201	35.301	36.701	34.701	33.501	34.701	33.801	33.501	33.901	36.801	37.401	37.801	36.501	37.101	37.701	37.501	37.501	38.401	38.701	38.401	38.401	38.701	39.101	41.401
MN595127 Paper mulberry leaf curl virus2	40.101	43.301	39.901	38.601	38.301	39.001	41.701	35.801	37.101	36.701	33.001	35.501	35.501	37.501	34.601	36.201	36.401	35.801	35.801	36.001	35.601	35.701	37.501	37.201	36.501	38.201	36.801	35.401	38.201	37.601	37.901	36.701	36.201	36.701	37.201	37.301	37.101	37.701	38.001	37.701	38.101	38.401	38.101	37.801	37.501	38.101	39.001	33.801	38.301
JQ920490 Citrus chlorotic dwarf associated virus	36.701	40.101	36.401	39.201	38.601	37.601	40.401	39.201	38.901	37.601	35.101	37.601	37.101	34.501	32.901	35.801	38.901	39.501	37.301	40.001	34.301	35.901	36.701	35.601	33.701	38.301	37.301	32.801	37.801	36.101	35.601	36.701	36.601	36.301	38.501	36.401	37.601	36.901	37.201	38.201	37.401	38.601	37.001	38.101	37.701	37.001	37.701	34.701	38.501
MG452759 Camellia chlorotic dwarfassociated virus	36.201	37.201	38.001	38.201	39.001	35.901	38.001	36.101	36.301	36.601	36.101	33.101	34.101	36.901	31.601	34.201	36.101	36.501	34.101	37.501	36.601	35.101	35.901	35.501	35.301	34.401	32.201	35.801	36.401	33.501	35.901	33.901	34.501	35.801	37.701	38.001	37.501	36.701	36.401	36.401	35.901	37.401	36.801	37.401	37.401	38.001	37.701	31.501	36.601
MG696802 Passion fruit chlorotic mottle virus	39.401	41.201	38.301	40.301	39.801	37.401	40.201	38.401	37.701	37.401	35.801	34.301	33.601	34.501	33.001	34.401	37.701	37.301	32.701	36.001	35.501	35.701	36.101	36.001	36.201	35.801	35.301	35.201	36.601	35.401	35.101	34.801	34.701	35.001	37.501	37.801	38.101	38.101	37.501	37.501	36.901	37.201	37.601	36.901	37.201	36.901	37.501	32.701	38.301
KR131749 Mulberry crinkleassociated virus	38.501	42.401	38.501	42.001	39.901	38.801	40.301	39.801	39.501	39.501	32.401	39.001	39.301	37.501	33.201	34.301	35.201	35.501	33.401	34.001	35.501	36.501	33.001	35.101	34.501	34.701	34.001	34.501	35.001	34.701	34.301	33.101	33.701	34.301	36.301	36.901	33.901	34.701	34.501	34.101	35.601	36.601	35.701	36.301	36.301	36.301	36.001	34.801	37.201
HQ443515 Spinach curly top Arizona virus	33.701	34.301	35.301	37.101	35.401	33.401	32.001	30.601	30.701	32.601	26.801	31.301	30.701	33.801	29.301	30.101	32.201	31.501	29.601	33.301	31.101	29.901	33.701	29.701	31.501	30.501	29.501	30.201	32.801	31.901	32.401	30.701	30.201	31.101	33.101	31.301	32.801	32.201	32.201	31.601	32.601	32.901	33.201	32.301	32.901	32.901	34.101	32.401	37.701
MT840851 Becurtovirus S18 40	34.301	35.401	35.201	37.101	35.201	33.401	32.601	31.301	32.401	33.101	28.101	32.301	31.101	33.901	30.001	28.301	32.001	31.201	29.801	31.801	29.701	30.301	32.101	29.601	30.901	29.001	28.901	29.201	32.601	31.701	32.801	30.901	30.301	30.701	33.201	30.701	33.101	33.101	34.001	32.201	31.201	32.201	32.901	31.401	31.401	32.001	32.201	34.001	40.901
KP410285 Beet curly top Iran virus	32.601	34.301	34.601	36.901	36.601	33.301	32.001	29.301	31.501	32.601	27.301	32.201	31.001	33.101	29.201	28.701	31.701	31.501	31.001	31.401	31.901	31.401	31.801	29.401	31.101	28.501	28.501	29.901	29.901	30.501	30.801	30.501	27.901	29.301	31.601	30.601	30.701	30.401	31.201	29.601	29.901	30.801	31.001	31.101	31.101	30.801	30.401	33.201	38.201
MG001960 Exomis microphylla associated virus	35.301	35.601	37.301	38.701	38.201	35.801	34.601	31.001	31.001	32.401	28.701	30.401	28.701	32.201	30.301	32.401	31.601	32.601	29.801	32.301	31.201	30.001	31.901	30.201	30.201	28.701	28.201	31.201	32.301	31.601	32.101	32.401	30.701	31.701	31.501	32.001	33.501	32.901	33.801	32.101	32.701	32.701	33.101	33.001	33.301	33.901	35.101	30.901	38.401
[truncated: 12 more columns]

## Sheet: CP
GU456685 Turnip curly top virus	100.001
KC108902 Turnip curly top virus	98.601	100.001
KT388086 Turnip leaf roll virus	79.101	80.601	100.001
MH595443 Sesame curly top virus	60.501	60.501	59.601	100.001
MN243534 Parsley yellow leaf curl virus	38.001	38.401	37.501	42.101	100.001
GU734126 Spinach severe curly top virus	44.501	44.501	42.401	46.001	57.401	100.001
HQ443515 Spinach curly top Arizona virus	45.401	45.401	43.301	46.001	54.201	86.001	100.001
MT840851 Becurtovirus S18 40	44.501	45.001	41.601	46.901	55.701	83.501	90.101	100.001
KP410285 Beet curly top Iran virus	41.101	41.101	40.201	43.101	52.501	81.901	84.001	80.201	100.001
MG001960 Exomis microphylla associated virus	43.301	43.301	40.801	44.601	56.201	78.601	83.101	80.701	80.001	100.001
MG001961 Limeum africanum associated virus	44.001	44.901	42.801	41.001	52.101	74.501	76.501	77.401	75.001	77.001	100.001
AF379637 Beet curly top virus	41.401	41.401	42.401	43.201	54.401	81.501	84.801	81.501	78.501	72.901	71.101	100.001
EU921828 Pepper yellow dwarf virus	39.801	39.801	40.801	42.401	56.001	82.301	84.401	82.301	78.101	74.501	70.301	93.301	100.001
U49907 Horseradish curly top virus	43.601	43.601	40.101	43.401	56.701	77.001	81.501	78.201	75.601	72.801	69.401	81.001	83.801	100.001
MT840910 Opuntia virus 2 TM cacti 3 1 Gen 2	40.701	41.201	40.201	42.301	54.301	78.201	79.801	79.401	73.201	72.401	66.901	80.201	83.401	81.001	100.001
MT840891 Opuntia virus 2 S18 25 1 Gen 5	40.201	40.201	42.001	42.601	54.301	78.601	79.801	80.201	73.601	72.401	66.901	81.001	85.001	81.801	97.601	100.001
MT840888 Opuntia virus 2 S18 12 1 Gen 3	41.101	41.101	39.501	42.701	55.101	78.601	80.201	80.701	74.001	72.801	66.501	81.401	85.401	82.201	97.601	98.801	100.001
MT840897 Opuntia virus 2 S18 40 1 Gen 9	41.101	41.601	39.101	42.201	53.801	78.601	79.801	80.201	73.601	72.801	66.101	81.401	85.401	81.801	97.201	98.401	99.601	100.001
MT840902 Opuntia virus 2 S18 75 1 Gen 1	40.701	40.701	39.501	42.701	54.301	78.601	79.401	79.801	72.801	72.001	67.301	80.601	83.801	81.001	96.801	98.001	98.401	98.001	100.001
MT840876 Opuntia virus 2 S18 3 1 Gen 6	40.701	40.701	39.501	43.501	54.701	78.201	79.801	80.201	73.601	72.401	66.901	81.001	85.001	81.401	97.601	98.801	99.201	98.801	98.401	100.001
MT840905 Opuntia virus 2 S18 75 4 Gen 11	39.901	40.801	40.501	42.601	54.701	78.201	79.401	79.801	73.201	72.401	66.501	81.001	85.001	81.001	97.201	98.401	98.801	98.801	98.001	99.601	100.001
MT840898 Opuntia virus 2 S18 40 2 Gen 4	40.201	40.201	39.101	42.301	54.301	77.801	79.401	79.801	73.201	72.001	66.501	80.201	84.201	81.001	97.201	98.401	98.801	98.401	98.001	98.801	98.401	100.001
MT840900 Opuntia virus 2 S18 41 1 Gen 10	40.601	40.801	39.101	43.101	53.801	77.801	79.401	79.801	73.201	72.001	66.501	80.601	84.601	81.001	96.801	98.001	98.401	98.001	97.601	99.201	98.801	98.801	100.001
MT840871 Opuntia virus 2 DBG 56 Gen 8	40.201	40.201	39.501	42.301	54.301	77.801	79.401	79.801	73.201	72.001	66.501	80.601	84.601	81.401	97.601	98.801	99.201	98.801	98.401	99.201	98.801	98.801	98.401	100.001
MT840879 Opuntia virus 2 S18 4 1 Gen 7	40.701	40.701	39.501	42.701	54.701	78.201	79.801	80.201	73.601	72.401	66.901	81.001	85.001	81.801	98.001	99.201	99.601	99.201	98.801	99.601	99.201	99.201	98.801	99.601	100.001
AF003952 Maize streak virus	27.501	27.501	27.501	27.701	25.501	24.601	27.701	23.701	25.301	24.901	25.101	28.201	27.901	26.201	25.701	26.101	26.101	26.101	25.201	26.101	26.101	26.101	25.701	26.101	26.101	100.001
KJ437671 Axonopus compressus streak virus	27.501	28.101	26.101	28.601	26.901	22.901	21.601	24.301	21.901	21.001	25.001	23.601	24.001	21.801	20.601	20.201	20.601	20.601	20.201	20.601	20.601	20.601	20.601	21.601	20.601	39.001	100.001
EF536860 Wheat dwarf virus	23.501	23.501	26.401	20.201	27.601	28.601	28.801	29.301	26.301	27.401	30.201	24.201	27.601	28.601	24.001	23.801	23.301	23.901	23.301	27.601	27.601	24.201	24.201	23.801	23.801	34.901	35.401	100.001
FJ665630 Eragrostis curvula streak virus	26.901	27.301	26.901	26.401	27.901	25.101	25.501	23.801	25.801	28.201	27.601	27.301	26.901	28.501	24.301	23.201	23.201	23.201	23.601	23.201	23.201	23.201	23.201	23.601	23.201	33.601	35.101	44.801	100.001
FJ665634 Eragrostis curvula streak virus	29.101	28.701	26.501	28.901	27.901	22.701	25.501	24.101	25.801	28.201	27.501	27.301	26.901	28.501	23.901	23.201	23.201	23.201	23.601	23.201	23.201	23.201	23.201	23.601	23.201	33.601	34.801	44.401	98.401	100.001
DQ458791 Chickpea chlorotic dwarf virus	24.701	25.501	27.201	28.701	27.501	27.601	30.801	30.301	29.601	29.701	27.401	28.801	29.201	29.201	30.001	29.601	30.501	29.201	30.001	30.501	30.001	30.501	30.501	30.501	30.501	36.301	33.601	36.301	35.301	35.301	100.001
MK673513 Common bean curly stunt virus	29.901	29.901	28.701	29.201	25.601	28.101	27.501	28.001	27.901	25.001	23.801	25.401	25.401	28.601	25.301	25.301	25.301	25.601	24.101	24.901	24.901	24.901	24.901	24.901	24.901	29.001	25.801	28.001	28.501	28.001	28.301	100.001
MF072688 Tomato geminivirus	27.001	27.901	29.101	26.401	25.201	28.501	27.101	26.201	26.301	24.801	24.801	25.901	26.701	22.601	21.901	21.101	21.601	21.601	21.201	21.701	21.601	22.001	21.701	21.601	21.601	21.801	26.501	24.101	23.101	23.101	24.801	25.001	100.001
MG491195 Tomato apical leaf curl virus	28.201	29.701	24.201	22.701	34.601	26.901	25.101	25.901	27.401	31.101	22.901	25.101	25.101	27.101	24.201	23.701	27.301	26.801	23.701	23.701	23.301	23.701	23.701	26.801	23.701	26.501	28.701	25.701	27.601	27.201	26.101	26.201	43.101	100.001
X84735 Tomato pseudocurly top virus	28.101	28.101	23.601	25.801	24.701	24.201	23.501	24.101	22.601	24.801	26.701	23.001	23.701	24.301	27.901	24.801	25.201	24.801	25.201	26.901	26.901	25.201	26.901	25.201	25.201	27.001	22.501	25.601	28.401	28.001	23.501	28.801	31.201	32.801	100.001
MN595125 Paper mulberry leaf curl virus1	17.801	18.201	18.001	18.801	20.801	21.501	17.101	17.601	18.401	21.001	18.001	21.601	20.801	21.301	19.801	20.301	19.801	19.401	19.801	19.801	19.401	19.401	22.301	20.801	19.801	24.201	20.301	20.301	19.701	19.701	21.601	25.101	22.701	25.301	21.801	100.001
MN595127 Paper mulberry leaf curl virus2	21.001	20.601	22.701	22.801	26.501	24.201	22.601	25.401	25.001	24.201	22.001	20.801	19.001	22.601	19.901	20.401	20.401	20.401	20.701	20.401	20.401	19.901	19.901	19.901	20.401	21.401	20.301	16.001	19.301	20.201	24.001	22.601	21.401	23.101	19.901	37.601	100.001
JQ920490 Citrus chlorotic dwarf associated virus	23.801	23.301	22.701	20.301	23.201	24.401	23.301	24.101	22.301	21.101	22.201	24.301	22.101	22.601	20.501	21.001	21.801	21.801	22.701	21.001	21.401	20.501	21.601	21.401	21.401	21.601	20.701	16.201	17.401	16.601	18.901	20.101	20.501	18.601	21.301	39.401	60.501	100.001
MG452759 Camellia chlorotic dwarfassociated virus	21.901	21.501	20.701	26.401	20.901	26.001	21.501	27.101	26.201	22.401	20.501	25.501	19.701	21.001	20.701	20.701	20.701	19.201	20.701	20.101	20.101	20.301	19.701	20.701	20.701	22.201	20.701	19.401	20.901	20.901	20.901	21.701	23.301	21.301	26.801	38.701	58.401	58.801	100.001
MG696802 Passion fruit chlorotic mottle virus	21.101	22.801	23.901	25.601	23.801	25.201	23.301	25.601	27.601	26.501	22.301	23.101	28.401	24.701	22.901	24.701	23.801	23.801	23.501	23.801	23.801	23.301	25.201	23.001	23.801	22.601	23.001	19.701	17.701	18.101	23.901	25.801	21.701	23.901	21.001	38.801	56.101	56.101	56.301	100.001
KR131749 Mulberry crinkleassociated virus	24.201	23.601	22.901	24.901	25.701	27.901	28.201	26.901	28.701	29.201	25.201	29.601	29.301	27.101	25.201	28.001	28.401	28.401	28.001	25.601	28.601	27.501	25.601	28.001	28.001	22.901	23.901	22.501	21.401	21.401	23.701	19.301	21.101	23.501	22.801	38.601	39.101	37.601	39.701	35.601	100.001
FJ665283 Bean golden mosaic virus	20.701	21.201	22.701	21.001	26.001	26.301	24.901	27.601	26.501	26.701	25.801	25.001	25.001	25.101	26.501	23.901	26.201	25.401	25.801	24.601	24.601	25.801	24.601	25.801	25.801	21.101	19.701	22.201	21.001	21.001	20.301	20.101	25.201	19.801	20.501	31.201	30.301	31.401	28.501	27.501	29.201	100.001
KC706535 Sida micrantha mosaic virus	20.001	19.301	22.401	21.601	28.501	26.401	28.701	30.001	26.801	26.701	27.001	29.101	29.101	28.101	27.901	25.901	25.901	25.901	25.401	26.301	25.401	25.001	25.001	25.401	25.401	20.701	18.501	20.701	22.201	22.601	21.801	19.001	22.301	20.401	23.901	32.101	31.701	31.101	29.301	27.501	28.801	92.801	100.001
JF502373 Cotton leaf curl Burewala virus	23.701	23.701	20.701	23.201	27.601	26.301	27.301	30.201	25.901	25.801	26.101	23.601	23.301	23.201	22.701	21.901	22.301	22.301	21.901	21.501	21.501	21.901	21.501	22.401	21.901	19.301	23.201	18.601	20.401	20.601	22.501	19.701	22.601	21.101	22.601	27.801	27.901	28.601	26.701	26.201	28.501	74.501	74.901	100.001
FM877473 African cassava mosaic virus	25.101	21.301	20.301	22.901	30.701	26.101	26.601	26.901	26.601	27.201	31.201	28.101	28.301	27.901	24.601	25.901	25.901	25.901	25.401	25.001	25.001	25.401	25.001	25.401	25.401	19.901	20.201	19.501	21.101	21.101	23.901	20.901	20.601	22.701	24.201	32.701	29.501	31.801	31.801	28.701	29.801	69.701	70.901	74.201	100.001
MG001959 Polygala garcinii associated virus	21.201	19.901	21.201	22.901	27.301	24.901	25.501	24.501	22.701	24.401	19.401	24.001	23.201	24.201	26.501	26.601	26.601	26.101	25.701	26.101	25.701	25.301	26.101	26.101	26.101	22.201	24.101	21.201	21.901	22.301	21.101	22.301	22.801	27.101	22.601	32.001	33.001	32.901	37.801	33.201	31.801	46.201	46.501	44.601	45.601	100.001
JX094280 French bean severe leaf curl virus	23.501	23.101	22.801	17.401	28.101	23.001	24.201	22.901	24.301	22.301	22.501	25.401	25.901	23.501	25.301	24.901	24.901	24.901	25.301	24.901	24.901	24.901	23.901	25.001	24.901	24.101	26.201	25.001	26.301	25.701	23.001	25.501	20.701	25.001	21.201	27.201	20.901	24.401	22.601	22.701	23.601	25.701	23.801	20.201	24.301	22.701	100.001
KT214373 Alfalfa leaf curl virus	24.701	25.101	25.801	23.101	23.301	20.201	21.601	21.101	23.601	22.201	24.401	24.901	23.501	22.101	24.101	23.301	22.901	22.501	22.901	22.901	23.501	22.901	24.201	22.901	22.901	21.801	22.801	23.601	25.701	25.201	22.901	25.101	21.001	24.701	22.501	25.201	20.001	24.801	23.401	24.001	26.001	23.301	23.901	19.701	24.401	29.701	78.101	100.001
KT214386 Euphorbia caputmedusae latent virus	22.401	22.401	23.601	19.501	20.301	24.201	22.401	20.601	23.701	21.701	22.701	23.701	24.401	24.401	21.001	21.801	23.701	23.701	23.701	23.701	23.701	23.701	24.101	23.701	23.701	22.901	24.301	23.501	23.901	24.201	24.801	23.801	18.401	23.901	22.401	22.501	23.501	26.001	22.901	23.701	22.501	24.101	23.201	20.201	23.301	25.901	72.301	74.801	100.001
KT214389 Plantago lanceolata latent virus	27.401	27.601	22.101	23.101	25.701	24.001	24.001	24.201	22.701	24.901	23.101	25.001	24.901	23.701	21.001	21.901	21.401	21.401	22.301	21.401	21.401	21.001	22.301	21.401	21.401	23.801	23.801	24.301	26.101	26.101	23.601	23.201	22.301	22.701	23.001	23.601	24.001	25.001	22.801	24.101	22.301	20.701	20.701	22.901	22.001	24.601	48.001	47.001	53.201
JX559642 Grapevine geminivirus	27.001	27.001	24.201	24.501	25.101	23.801	24.301	26.601	23.701	24.701	21.901	23.301	23.701	25.101	22.901	23.401	23.401	23.401	23.401	23.401	23.401	23.401	25.101	23.401	23.401	22.101	24.901	25.301	25.901	26.401	21.701	24.001	26.401	23.201	23.301	22.701	22.201	20.601	21.401	21.901	26.101	22.601	23.101	23.301	25.001	26.901	19.201	21.101	19.501
KF147918 Grapevine redblotch associated virus	25.501	25.501	25.501	24.401	25.101	23.301	23.701	25.601	20.601	23.201	20.101	22.701	23.101	22.701	22.801	24.301	22.801	22.801	22.801	22.801	22.801	22.801	22.801	22.801	22.801	24.801	24.401	24.101	25.601	26.101	23.301	24.001	24.901	24.401	20.001	22.401	24.501	18.501	20.901	21.801	26.501	22.201	24.101	24.101	24.101	25.001	21.801	24.401	20.401
MF579394 Prunus geminivirus A	29.501	30.501	25.401	25.801	26.601	24.701	24.701	23.701	23.601	25.901	22.301	23.601	23.601	27.401	24.901	24.901	24.901	24.401	24.401	23.701	22.801	24.401	23.701	24.901	24.901	23.401	23.901	22.901	24.301	24.301	20.701	28.101	22.801	21.801	19.501	26.201	24.601	20.001	24.001	22.001	25.101	24.501	25.601	23.301	24.801	26.501	20.201	20.801	20.201
MF185002 Wild vitis virus 1	25.701	25.701	25.801	25.101	24.501	21.401	21.501	20.901	23.301	21.801	16.701	23.101	22.701	21.801	19.701	19.301	21.301	21.301	19.301	19.301	19.301	19.301	19.301	19.301	19.301	20.901	22.101	22.801	26.301	26.801	23.001	25.001	21.901	20.801	18.601	20.901	24.601	22.301	22.101	22.201	25.101	24.801	24.501	25.001	25.901	28.501	20.701	23.701	18.801
MN100018 Opuntia virus 1 LCM 91 2	22.201	21.801	22.401	25.601	23.401	22.701	20.001	20.801	21.901	22.801	22.901	20.401	21.301	21.901	21.901	22.801	23.201	21.501	23.201	23.201	21.901	23.201	23.201	23.701	23.201	28.301	25.301	22.101	27.701	28.601	28.601	21.401	23.101	21.101	19.301	19.501	21.701	24.301	17.801	20.901	23.101	25.901	25.201	21.101	21.901	23.801	19.601	17.801	17.801
MN100034 Opuntia virus 1 SI 33	25.801	25.301	25.001	24.101	21.801	21.301	21.001	22.301	22.701	23.901	18.801	21.501	20.501	22.101	21.801	22.101	22.101	21.601	22.101	22.101	20.901	22.301	22.101	21.701	22.101	24.901	23.401	17.901	24.301	23.301	25.201	22.601	20.501	19.901	20.501	21.401	20.001	21.601	19.901	19.001	21.301	17.601	21.001	21.601	22.301	21.801	19.201	17.001	17.901
MN099980 Opuntia virus 1 S19 89	25.301	24.901	24.601	23.101	21.801	19.201	20.501	21.901	21.601	24.301	18.301	21.901	21.101	21.901	21.701	22.101	22.101	21.601	22.101	22.101	20.901	22.101	22.101	22.101	22.101	25.801	22.801	20.001	23.601	23.801	25.201	21.501	21.101	20.401	20.101	21.401	20.401	22.101	19.901	20.401	21.301	17.601	20.501	22.001	22.701	24.801	19.201	17.401	17.901
MN100030 Opuntia virus 1 SI 9 1	28.901	28.401	26.501	26.201	22.801	22.501	20.101	20.101	20.201	24.801	21.501	21.001	22.401	22.201	20.501	22.701	22.601	20.101	22.201	23.001	20.501	22.201	22.601	22.601	22.601	27.901	25.701	19.501	25.301	25.801	24.001	23.701	23.101	16.701	21.801	22.301	23.201	21.201	20.201	21.601	23.301	19.701	19.501	21.101	21.601	22.201	19.001	15.101	15.901
KM386645 Apple geminivirus	25.501	23.601	18.001	21.501	19.901	20.001	15.201	15.501	18.801	20.901	17.201	13.901	18.601	17.901	18.701	17.301	16.501	16.501	16.501	16.501	16.501	16.501	17.601	16.901	16.901	20.501	21.901	19.501	19.301	18.901	23.101	20.901	20.601	22.801	19.301	20.001	20.001	20.801	21.301	21.401	20.801	16.801	19.101	17.801	17.201	19.101	22.201	23.301	23.701
KX618694 grapevine geminivirus A	26.601	27.001	24.401	23.901	24.701	22.301	21.401	26.401	25.801	25.001	21.601	23.501	24.401	23.001	24.401	24.801	23.901	23.901	24.501	23.901	23.901	23.901	23.101	24.401	24.401	21.301	24.501	18.801	21.301	20.901	26.501	18.201	22.201	26.301	22.301	21.201	18.401	23.401	23.101	21.001	26.901	19.001	18.801	21.701	20.901	23.001	23.101	23.101	23.201
MG001958 Juncus maritimus associated virus	23.901	27.801	23.901	23.001	24.201	19.201	19.701	21.701	23.401	22.801	22.801	20.301	23.301	24.801	24.701	24.101	23.701	23.701	23.301	24.101	24.101	23.701	23.701	24.101	24.101	17.801	23.401	18.701	22.901	22.501	25.301	21.101	22.101	27.101	21.801	22.101	21.301	22.201	21.901	23.001	28.801	16.901	18.401	21.201	21.801	19.301	24.701	24.901	23.001
[truncated: 12 more columns]
